# Supplementary material for: Visible Light-Curable Chitosan Ink for Extrusion-Based and Vat Polymerization-Based 3D Bioprintings
Source: Polymers (Basel). 2021 Apr 23;13(9):1382. doi: 10.3390/polym13091382 (PMC8122994; doi:10.3390/polym13091382)
Supplement: Supplementary file 1 [file polymers-13-01382-s001.zip]

Archive with 1 entries (1 files):
- polymers-1186800-supplementary.pdf
